# Supplementary material for: Association between the Healthy Eating Index-2015 and Developmental Disabilities in Children: A Cross-Sectional Analysis
Source: Brain Sci. 2023 Sep 21;13(9):1353. doi: 10.3390/brainsci13091353 (PMC10526872; doi:10.3390/brainsci13091353)
Supplement: Supplementary file 1 [file brainsci-13-01353-s001.zip]

Archive with 1 entries (1 files):
- brainsci-2504900-supplementary.pdf
